# Supplementary material for: Measures of repolarization variability predict ventricular arrhythmogenesis in heptanol-treated Langendorff-perfused mouse hearts
Source: Curr Res Physiol. 2021 Apr 19;4:125–34. doi: 10.1016/j.crphys.2021.04.001 (PMC8562203; doi:10.1016/j.crphys.2021.04.001)
Supplement: Application [file mmc2.xlsx]

## Sheet: 10 sec variability
Control
APD	SD (APD)	CoV (% of SD/mean)	RMSS	VLF Peak (Hz)	LF Peak (Hz)	HF Peak (Hz)	VLF Power (ms2)	LF Power (ms2)	HF Power (ms2)	LF/HF Power	VLF Power (log)	LF Power (log)	HF Power (log)	Total Power (log)	VLF Power (%)	LF Power (%)	HF Power (%)	LF Power (n.u.)	HF Power (n.u.)	VLF Peak (Hz)	LF Peak (Hz)	HF Peak (Hz)	VLF Power (ms2)	LF Power (ms2)	HF Power (ms2)	LF/HF Power	VLF Power (log)	LF Power (log)	HF Power (log)	Total Power (log)	VLF Power (%)	LF Power (%)	HF Power (%)	LF Power (n.u.)	HF Power (n.u.)	SD1	SD2	SD2/SD1	ApEn	SampEn	alpha1	alpha2
35.7	0.12149	0.340308	0.061239	0.0033333	1.27	1.5	4.2463e-05	0.010014	0.0029203	3.4292	-10.067	-4.6037	-5.8361	-4.34459	0.3272	77.165	22.502	77.419	22.576	0.04	0.79667	3.9367	2.5434e-37	5.4291e-33	1.2518e-27	4.3372e-06	-84.262	-74.294	-61.945	-61.9452	2.0319e-08	0.00043372	100	0.00043372	100	0.04385	0.1605	3.6604	0.36452	0.54906	1.3678	0.47941
45	0.15862	0.352489	0.039551	0.04	0.29333	3.2867	0.0016178	0.026319	0.0021178	12.427	-6.4267	-3.6375	-6.1574	-3.50474	5.383	87.57	7.0465	92.552	7.4474	0.04	0.31	2.56	1.6013e-05	0.0034014	0.0013687	2.4851	-11.042	-5.6836	-6.5939	-5.34204	0.33456	71.067	28.597	71.306	28.693	0.028164	0.22297	7.9169	0.49661	0.6614	1.7394	1.6605
36.5	0.18085	0.495479	0.052735	0.04	1.1767	1.5	6.6221e-05	0.034962	0.0036883	9.4789	-9.6225	-3.3535	-5.6026	-3.25149	0.17104	90.302	9.5266	90.457	9.5429	0.04	0.28	2.47	5.1303e-36	1.7282e-29	6.7467e-31	25.615	-81.258	-66.228	-69.471	-66.1896	2.8571e-05	96.243	3.7573	96.243	3.7573	0.037651	0.25305	6.7209	0.34875	0.51612	2.0442	0.4271
45.1	0.24043	0.533104	0.10351	0.04	0.98333	2.1933	0.00042541	0.029279	0.015813	1.8515	-7.7625	-3.5309	-4.1469	-3.08966	0.93453	64.319	34.738	64.926	35.066	0.04	0.99333	3.99	0.00013293	0.15994	0.0046593	34.327	-8.9257	-1.8329	-5.3689	-1.80343	0.080677	97.069	2.8277	97.147	2.83	0.074617	0.31624	4.2381	0.40282	0.53249	1.5148	0.60135
42.1	0.24236	0.575677	0.14007	0.04	0.94	3.7833	9.2619e-05	0.048215	0.027111	1.7784	-9.287	-3.0321	-3.6078	-2.5847	0.12273	63.889	35.925	63.967	35.969	0.04	0.94333	2.09	1.0115e-05	0.0011837	0.00070741	1.6733	-11.501	-6.7391	-7.2539	-6.26526	0.53195	62.252	37.203	62.585	37.402	0.099804	0.31921	3.1984	0.4677	0.80932	1.115	0.59869
39.4	0.19415	0.492766	0.087186	0.04	1.3067	3.26	2.9726e-05	0.0010693	0.0064672	0.16534	-10.423	-6.8407	-5.041	-4.88406	0.39285	14.132	85.47	14.188	85.807	0.04	1.1867	3.34	1.0591e-06	0.00026762	0.0015794	0.16945	-13.758	-8.226	-6.4507	-6.29361	0.057299	14.479	85.448	14.487	85.497	0.063071	0.22627	3.5876	0.40531	0.43528	0.67126	0.42559
40.6333	0.18965	0.464971	0.0807152	0.0338889	0.99501	2.58722	0.00037904	0.0249764	0.00968627	4.85506	-8.93145	-4.1664	-5.0653	-3.60987	1.22189	66.2295	32.5347	67.2515	32.7347	0.04	0.751672	3.06445	2.66862e-05	0.0274655	0.0013858	10.7116	-35.1245	-27.1673	-26.1806	-24.6399	0.167419	56.8517	42.9722	56.9614	43.0299	0.0578595	0.249707	4.88705	0.414285	0.583945	1.40874	0.698773
4.10154	0.0470389	0.0967413	0.037259	0.0149691	0.374513	0.989119	0.0006248	0.0170616	0.00990511	4.92398	1.53352	1.41238	1.00438	0.851406	2.05901	27.8488	28.6293	28.6842	28.6813	0	0.375221	0.806323	5.24544e-05	0.0649118	0.0017352	15.1989	36.9425	33.5444	30.7161	30.6143	0.217494	41.0557	41.0991	41.0949	41.0966	0.02666	0.0608121	1.94982	0.0576437	0.132181	0.48088	0.477699
0.1 mM
APD	SD (APD)	CoV (% of SD/mean)	RMSS	VLF Peak (Hz)	LF Peak (Hz)	HF Peak (Hz)	VLF Power (ms2)	LF Power (ms2)	HF Power (ms2)	LF/HF Power	VLF Power (log)	LF Power (log)	HF Power (log)	Total Power (log)	VLF Power (%)	LF Power (%)	HF Power (%)	LF Power (n.u.)	HF Power (n.u.)	VLF Peak (Hz)	LF Peak (Hz)	HF Peak (Hz)	VLF Power (ms2)	LF Power (ms2)	HF Power (ms2)	LF/HF Power	VLF Power (log)	LF Power (log)	HF Power (log)	Total Power (log)	VLF Power (%)	LF Power (%)	HF Power (%)	LF Power (n.u.)	HF Power (n.u.)	SD1	SD2	SD2/SD1	ApEn	SampEn	alpha1	alpha2
31.4	0.47194	1.50299	0.1661	0.04	1.5	1.59	0.00073552	0.10322	0.1573	0.65622	-7.2149	-2.2709	-1.8496	-1.34226	0.28142	39.494	60.184	39.605	60.354	0.04	0.31	3.2867	3.7611e-36	1.3746e-32	5.1842e-33	2.6514	-81.568	-73.365	-74.34	-73.0444	0.019865	72.598	27.38	72.612	27.386	0.11822	0.66003	5.5832	0.41701	0.64147	1.8389	0.63591
36.4	0.19826	0.54467	0.081036	0.04	1.4767	1.5	7.8836e-05	0.020585	0.02891	0.71204	-9.4481	-3.8832	-3.5436	-3.00429	0.159	41.518	58.309	41.584	58.402	0.04	1.4067	2.7467	4.3194e-06	0.0020369	0.0033998	0.59913	-12.352	-6.1963	-5.684	-5.21379	0.079382	37.434	62.481	37.464	62.531	0.05776	0.27296	4.7257	0.3196	0.56755	1.5944	0.42054
51.1	0.65714	1.28599	0.27176	0.04	0.29667	2.1	0.00054159	0.27703	0.10436	2.6546	-7.521	-1.2836	-2.2599	-0.962514	0.14177	72.517	27.317	72.62	27.356	0.04	0.33	2.1067	6.4802e-05	0.20433	0.073215	2.7908	-9.6442	-1.588	-2.6144	-1.28154	0.02334	73.593	26.37	73.61	26.376	0.19362	0.91073	4.7038	0.38447	0.50565	1.9934	0.73686
44.8	3.1259	6.97746	1.8869	0.04	1.4733	1.5	0.015906	1.7397	3.0813	0.56459	-4.1411	0.55369	1.1254	1.57628	0.32883	35.966	63.703	36.085	63.913	0.04	0.8	2.28	6.0253e-34	1.7718e-30	5.417e-30	0.32708	-76.492	-68.506	-67.388	-67.1049	0.0083802	24.643	75.342	24.645	75.348	1.3624	3.5656	2.6173	0.46436	0.63498	0.9028	0.40016
41.5	0.1016	0.244819	0.045347	0.04	0.83667	2.0233	6.8898e-05	0.0034746	0.0033408	1.04	-9.5829	-5.6623	-5.7015	-4.97851	1.0008	50.47	48.528	50.981	49.018	0.04	0.20667	3.3333	2.5823e-06	0.0006379	0.00090512	0.70477	-12.867	-7.3573	-7.0074	-6.47234	0.16707	41.272	58.561	41.341	58.659	0.032594	0.13371	4.1023	0.44159	0.70784	1.5903	0.61198
38.3	0.25759	0.672559	0.080495	0.04	0.21667	1.5	0.0035564	0.049969	0.0053177	9.3967	-5.639	-2.9964	-5.2367	-2.83288	6.0439	84.918	9.037	90.381	9.6183	0.04	0.3	2.94	2.203e-08	5.2034e-05	1.9315e-05	2.694	-17.631	-9.8636	-10.855	-9.54762	0.030865	72.904	27.062	72.926	27.07	0.057284	0.35873	6.2623	0.4398	0.64027	1.4897	1.3665
40.5833	0.802072	1.87141	0.42194	0.04	0.966668	1.70222	0.00348121	0.365663	0.563421	2.50402	-7.25783	-2.59045	-2.91098	-1.92403	1.32595	54.1472	44.513	55.2093	44.7769	0.04	0.558895	2.78223	1.19543e-05	0.0345095	0.0129232	1.62786	-35.0924	-27.8127	-27.9815	-27.1108	0.054817	53.7407	46.1993	53.7663	46.2283	0.303646	0.983627	4.66577	0.411138	0.616293	1.56825	0.695325
6.87413	1.15602	2.54533	0.722321	0	0.604904	0.281636	0.00622545	0.680387	1.23501	3.46589	2.12645	2.14326	2.50755	2.22881	2.33299	20.0129	21.7924	21.693	21.6891	0	0.46526	0.508507	2.59507e-05	0.0831984	0.0295661	1.19492	34.1687	33.5457	33.3943	33.4379	0.060244	21.8403	21.8211	21.8368	21.8378	0.521933	1.29572	1.25772	0.052357	0.0700808	0.375278	0.35364
0.5 mM
APD	SD (APD)	CoV (% of SD/mean)	RMSS	VLF Peak (Hz)	LF Peak (Hz)	HF Peak (Hz)	VLF Power (ms2)	LF Power (ms2)	HF Power (ms2)	LF/HF Power	VLF Power (log)	LF Power (log)	HF Power (log)	Total Power (log)	VLF Power (%)	LF Power (%)	HF Power (%)	LF Power (n.u.)	HF Power (n.u.)	VLF Peak (Hz)	LF Peak (Hz)	HF Peak (Hz)	VLF Power (ms2)	LF Power (ms2)	HF Power (ms2)	LF/HF Power	VLF Power (log)	LF Power (log)	HF Power (log)	Total Power (log)	VLF Power (%)	LF Power (%)	HF Power (%)	LF Power (n.u.)	HF Power (n.u.)	SD1	SD2	SD2/SD1	ApEn	SampEn	alpha1	alpha2
42.2	0.13411	0.317796	0.056309	0.04	0.44	1.72	0.00024835	0.010194	0.010416	0.97865	-8.3007	-4.586	-4.5644	-3.87	1.1901	48.848	49.913	49.436	50.515	0.0033333	0.44333	3.6667	0.00024561	0.0075804	0.0062977	1.2037	-8.3118	-4.8822	-5.0676	-4.2599	1.7387	53.662	44.582	54.611	45.371	0.03996	0.1854	4.6396	0.53717	0.58734	1.4837	0.80253
42	0.24484	0.582952	0.17832	0.04	1.2133	3.99	0.00045073	0.026535	0.051525	0.515	-7.7046	-3.6293	-2.9657	-2.54452	0.57123	33.63	65.3	33.823	65.675	0.04	1.2067	3.9167	9.3821e-06	0.0035789	0.022647	0.15803	-11.577	-5.6327	-3.7877	-3.64065	0.035632	13.592	86.009	13.597	86.04	0.12704	0.31951	2.5151	0.53933	1.4463	1.1498	0.64019
45.5	0.92414	2.03108	0.59505	0.04	1.2533	1.5	0.00019241	0.056409	0.017502	3.2231	-8.5559	-2.8751	-4.0454	-2.60229	0.25963	76.117	23.616	76.315	23.678	0.04	0.36333	3.6933	1.8306e-05	0.032403	0.060882	0.53223	-10.908	-3.4295	-2.7988	-2.3719	0.019618	34.725	65.245	34.732	65.258	0.42798	0.96166	2.247	0.42097	0.41863	0.18711	0.35907
32.2	0.24423	0.758478	0.1095	0.04	1.29	3.99	0.00015697	0.026565	0.04334	0.61296	-8.7595	-3.6281	-3.1387	-2.65838	0.22378	37.873	61.787	37.958	61.925	0.04	0.93333	3.52	1.9738e-36	3.361e-34	8.4712e-34	0.39676	-82.213	-77.076	-76.151	-75.8154	0.16651	28.354	71.464	28.401	71.583	0.078222	0.32778	4.1904	0.38418	0.53712	1.6895	0.39058
39	0.46175	1.18397	0.27471	0.04	0.60667	3.3267	0.00023271	0.050021	0.14648	0.34148	-8.3657	-2.9953	-1.9208	-1.6259	0.11826	25.42	74.443	25.451	74.531	0.04	1.37	2.04	3.016e-05	0.0066296	0.0094466	0.7018	-10.409	-5.0162	-4.6621	-4.12854	0.18725	41.161	58.651	41.238	58.761	0.19727	0.56911	2.8849	0.46091	0.77405	1.1383	0.56686
49.4	1.0501	2.12571	0.52688	0.0033333	1.0067	1.5333	0.0034899	0.39924	0.38864	1.0273	-5.6579	-0.91819	-0.9451	-0.23399	0.44094	50.443	49.103	50.666	49.321	0.0033333	0.98667	1.5333	0.0033424	0.27011	0.26618	1.0148	-5.7011	-1.3089	-1.3236	-0.616867	0.61928	50.047	49.319	50.359	49.626	0.37499	1.4435	3.8495	0.48736	0.51222	1.2891	0.4444
41.7167	0.509862	1.16666	0.290128	0.0338889	0.968328	2.67667	0.000795178	0.0948273	0.10965	1.11642	-7.89072	-3.10533	-2.93002	-2.25585	0.467323	45.3885	54.027	45.6082	54.2742	0.0277778	0.883893	3.06167	0.000607643	0.0533837	0.0609089	0.667887	-21.52	-16.2242	-15.6318	-15.1389	0.461165	36.9235	62.545	37.1563	62.7732	0.207577	0.634493	3.38775	0.471653	0.71261	1.15625	0.533938
5.85847	0.386726	0.760945	0.223188	0.0149691	0.362241	1.22305	0.0013241	0.150091	0.145125	1.0659	1.14987	1.23198	1.33555	1.22112	0.389408	17.7496	17.7207	17.815	17.7406	0.0189346	0.404622	1.00855	0.00134298	0.106794	0.102899	0.38999	29.8103	29.8515	29.679	29.7567	0.662569	14.7851	15.1668	15.0546	14.946	0.160016	0.481825	0.973681	0.062378	0.378192	0.519389	0.169507
1 mM
APD	SD (APD)	CoV (% of SD/mean)	RMSS	VLF Peak (Hz)	LF Peak (Hz)	HF Peak (Hz)	VLF Power (ms2)	LF Power (ms2)	HF Power (ms2)	LF/HF Power	VLF Power (log)	LF Power (log)	HF Power (log)	Total Power (log)	VLF Power (%)	LF Power (%)	HF Power (%)	LF Power (n.u.)	HF Power (n.u.)	VLF Peak (Hz)	LF Peak (Hz)	HF Peak (Hz)	VLF Power (ms2)	LF Power (ms2)	HF Power (ms2)	LF/HF Power	VLF Power (log)	LF Power (log)	HF Power (log)	Total Power (log)	VLF Power (%)	LF Power (%)	HF Power (%)	LF Power (n.u.)	HF Power (n.u.)	SD1	SD2	SD2/SD1	ApEn	SampEn	alpha1	alpha2
39.4	0.087594	0.22232	0.041378	0.04	0.26	3.4833	0.00012227	0.0020598	0.0020045	1.0276	-9.0093	-6.1851	-6.2123	-5.47587	2.9203	49.198	47.877	50.678	49.318	0.04	1.1067	1.7233	2.2885e-08	0.0029965	0.00013456	22.27	-17.593	-5.8103	-8.9135	-5.76638	0.0007309	95.702	4.2974	95.703	4.2974	0.029708	0.11443	3.8518	0.46291	0.75468	0.88621	0.92094
36.6	0.2632	0.719126	0.097895	0.04	1.5	1.54	0.0017291	0.048108	0.037932	1.2683	-6.3601	-3.0343	-3.272	-2.43305	1.9701	54.812	43.218	55.913	44.087	0.04	0.31	3.3067	1.3913e-35	7.4502e-31	1.2116e-29	0.06149	-80.26	-69.372	-66.583	-66.5234	0.00010818	5.7928	94.207	5.7928	94.207	0.069688	0.36038	5.1713	0.44329	0.63021	1.5672	0.80839
38.1	0.16539	0.434094	0.050077	0.0033333	1.4933	1.5	0.00042435	0.0091495	0.0076187	1.2009	-7.765	-4.6941	-4.8771	-4.06328	2.4681	53.215	44.312	54.562	45.433	0.0033333	1.4933	1.5	3.6329e-05	9.3717e-05	4.4088e-05	2.1257	-10.223	-9.2752	-10.029	-8.65569	20.863	53.819	25.318	68.007	31.993	0.035662	0.23017	6.4541	0.39737	0.63721	1.7051	0.49314
34.7	0.12466	0.359251	0.051244	0.04	0.42333	1.7567	0.0001508	0.0042041	0.0060977	0.68946	-8.7995	-5.4717	-5.0998	-4.5609	1.4427	40.22	58.336	40.809	59.19	0.0033333	0.53	2.7667	1.8795e-36	1.2218e-34	3.2423e-34	0.37683	-82.262	-78.088	-77.112	-76.7876	0.41925	27.254	72.324	27.369	72.629	0.037156	0.15936	4.289	0.41116	0.5761	1.3463	0.71514
44.2	0.10716	0.242443	0.060094	0.0033333	1.3633	1.5	3.9473e-05	0.005937	0.0040596	1.4624	-10.14	-5.1266	-5.5067	-4.60157	0.3933	59.155	40.449	59.389	40.609	0.04	1.4133	2.8733	3.8842e-07	0.00073153	0.0018252	0.40079	-14.761	-7.2204	-6.3061	-5.96887	0.015189	28.607	71.377	28.612	71.388	0.042825	0.14466	3.3779	0.36591	0.81427	1.1151	0.3935
36.963	0.36571	0.989395	0.14952	0.04	0.28333	2.4667	0.00066345	0.015117	0.014847	1.0181	-7.3181	-4.192	-4.2099	-3.48586	2.1662	49.356	48.477	50.449	49.55	0.04	0.11333	2.71	1.1357e-34	5.6937e-30	5.9182e-30	0.96206	-78.161	-67.338	-67.3	-66.6255	0.00097804	49.033	50.966	49.033	50.967	0.10701	0.47307	4.4207	0.42205	0.61861	1.591	0.63933
38.3272	0.185619	0.494438	0.0750347	0.0277778	0.88721	2.04112	0.000521574	0.0140959	0.0120932	1.11113	-8.232	-4.78397	-4.86297	-4.10342	1.89345	50.9927	47.1115	51.9667	48.0312	0.0277778	0.827772	2.48	6.12338e-06	0.000636958	0.000333975	4.36614	-47.21	-39.5173	-39.3739	-38.3879	3.54988	43.368	53.0816	45.7528	54.2469	0.0536748	0.247012	4.59413	0.417115	0.671847	1.36848	0.66174
3.27698	0.10802	0.30164	0.0415103	0.0189346	0.62334	0.797325	0.000635144	0.017272	0.0133979	0.26442	1.35085	1.09301	1.0246	1.05016	0.885272	6.45135	6.2582	6.41651	6.41682	0.0189346	0.588346	0.707984	1.47985e-05	0.00119068	0.000732417	8.80141	36.2686	35.3464	34.1374	34.8214	8.48329	30.8856	33.3211	32.3407	32.3403	0.0296328	0.141404	1.09051	0.0342168	0.0917395	0.3161	0.196175
2 mM
APD	SD (APD)	CoV (% of SD/mean)	RMSS	VLF Peak (Hz)	LF Peak (Hz)	HF Peak (Hz)	VLF Power (ms2)	LF Power (ms2)	HF Power (ms2)	LF/HF Power	VLF Power (log)	LF Power (log)	HF Power (log)	Total Power (log)	VLF Power (%)	LF Power (%)	HF Power (%)	LF Power (n.u.)	HF Power (n.u.)	VLF Peak (Hz)	LF Peak (Hz)	HF Peak (Hz)	VLF Power (ms2)	LF Power (ms2)	HF Power (ms2)	LF/HF Power	VLF Power (log)	LF Power (log)	HF Power (log)	Total Power (log)	VLF Power (%)	LF Power (%)	HF Power (%)	LF Power (n.u.)	HF Power (n.u.)	SD1	SD2	SD2/SD1	ApEn	SampEn	alpha1	alpha2
46.4	0.93564	2.01647	0.53881	0.04	0.16	2.8	0.0068538	0.1511	0.19242	0.78528	-4.983	-1.8898	-1.6481	-1.04875	1.9557	43.117	54.906	43.977	56.002	0.0033333	0.04	2.7767	0.0046593	0.07537	0.10541	0.71502	-5.3689	-2.5854	-2.2499	-1.68503	2.5122	40.637	56.834	41.684	58.298	0.38451	1.0354	2.6927	0.5859	0.59172	0.51935	0.65117
39.3	0.25296	0.643664	0.05593	0.04	0.19333	1.9933	0.0040629	0.058504	0.0072632	8.0549	-5.5059	-2.8387	-4.9249	-2.66169	5.8182	83.78	10.401	88.955	11.044	0.04	0.27333	1.94	0.0014483	0.5743	0.0099905	57.484	-6.5373	-0.5546	-4.6061	-0.534881	0.24726	98.047	1.7056	98.29	1.7099	0.039729	0.35439	8.9204	0.52727	0.56474	1.8114	1.0011
36.9	0.26753	0.725014	0.11961	0.04	1.2067	1.5	6.1193e-05	0.037092	0.035935	1.0322	-9.7015	-3.2944	-3.3261	-2.61609	0.083696	50.732	49.149	50.774	49.191	0.0033333	1.2033	2.4367	3.8686e-34	4.4666e-32	2.1165e-30	0.021103	-76.935	-72.186	-68.328	-68.3067	0.017897	2.0664	97.916	2.0667	97.933	0.085338	0.36412	4.2668	0.39299	0.68829	1.4542	0.50516
46.5	0.68716	1.47776	0.28066	0.0033333	0.44333	2.7033	0.010324	0.17946	0.18154	0.98853	-4.5733	-1.7178	-1.7063	-0.99068	2.7801	48.324	48.885	49.706	50.283	0.04	0.39	2.7067	0.0047313	0.19226	0.10426	1.8441	-5.3536	-1.6489	-2.2609	-1.19981	1.5704	63.813	34.604	64.832	35.156	0.19908	0.94881	4.7659	0.67553	0.92657	1.491	0.98962
43.8	0.33824	0.772237	0.21189	0.0033333	1.31	1.5	0.00019655	0.038408	0.03067	1.2523	-8.5346	-3.2595	-3.4845	-2.66968	0.2836	55.419	44.254	55.577	44.38	0.0033333	1.3033	2.62	4.538e-05	0.0047483	0.005473	0.86758	-10	-5.35	-5.2079	-4.57885	0.44197	46.246	53.304	46.451	53.541	0.1517	0.41697	2.7487	0.39148	0.68747	1.0829	0.25912
36.2	0.81523	2.25202	0.19433	0.04	0.30667	1.5	0.0013641	1.0767	0.25645	4.1985	-6.5972	0.073888	-1.3608	0.288567	0.10221	80.673	19.215	80.756	19.235	0.04	0.29	1.7067	0.0042366	0.47811	0.10276	4.6529	-5.464	-0.73791	-2.2754	-0.535961	0.724	81.706	17.56	82.302	17.688	0.13792	1.146	8.3091	0.29238	0.31465	1.6326	1.5597
41.5167	0.54946	1.31453	0.233538	0.0277778	0.603338	1.99943	0.00381042	0.256877	0.11738	2.71862	-6.64925	-2.15439	-2.74178	-1.61639	1.83725	60.3408	37.8017	61.6242	38.3558	0.0216666	0.583322	2.36447	0.00252015	0.220798	0.0546489	10.9308	-18.2765	-13.8438	-14.1547	-12.8069	0.918954	55.4192	43.6539	55.9376	44.0543	0.16638	0.710948	5.28393	0.477592	0.628907	1.33191	0.827645
4.65593	0.300247	0.705679	0.168488	0.0189346	0.518013	0.61395	0.00411956	0.406123	0.105229	2.91174	2.06236	1.2818	1.40246	1.22834	2.24723	17.4379	18.3415	18.5513	18.5412	0.0200832	0.532437	0.440546	0.00228192	0.248421	0.0543172	22.8641	28.792	28.6349	26.5717	27.2306	0.947778	33.846	33.8635	33.9504	33.9506	0.120236	0.370125	2.71368	0.143006	0.199908	0.465371	0.458386
Arr hearts at baseline for 20s
APD	SD (APD)	CoV (% of SD/mean)	RMSS	VLF Peak (Hz)	LF Peak (Hz)	HF Peak (Hz)	VLF Power (ms2)	LF Power (ms2)	HF Power (ms2)	LF/HF Power	VLF Power (log)	LF Power (log)	HF Power (log)	Total Power (log)	VLF Power (%)	LF Power (%)	HF Power (%)	LF Power (n.u.)	HF Power (n.u.)	VLF Peak (Hz)	LF Peak (Hz)	HF Peak (Hz)	VLF Power (ms2)	LF Power (ms2)	HF Power (ms2)	LF/HF Power	VLF Power (log)	LF Power (log)	HF Power (log)	Total Power (log)	VLF Power (%)	LF Power (%)	HF Power (%)	LF Power (n.u.)	HF Power (n.u.)	SD1	SD2	SD2/SD1	ApEn	SampEn	alpha1	alpha2
51.6	0.16688	0.323411	0.069835	0.04	1.0267	1.9033	0.00065603	0.012286	0.0098841	1.243	-7.3293	-4.3993	-4.6168	-3.77985	2.8738	53.819	43.298	55.412	44.579	0.04	1.0367	3.1533	0.00011962	0.0036805	0.011367	0.32378	-9.0312	-5.6047	-4.477	-4.18863	0.78868	24.265	74.944	24.458	75.54	0.049847	0.2248	4.5098	0.52494	0.93206	1.3826	0.77778
42.36	0.30785	0.726747	0.21178	0.04	0.17333	3.99	0.001345	0.020868	0.10076	0.2071	-6.6114	-3.8695	-2.295	-2.09579	1.0919	16.942	81.804	17.129	82.707	0.04	0.28333	3.7933	3.8426e-06	0.0047008	0.0049438	0.95084	-12.469	-5.36	-5.3096	-4.64096	0.03981	48.7	51.218	48.72	51.238	0.15177	0.36542	2.4077	0.56717	0.85646	0.66159	0.74952
43.7	0.48458	1.10888	0.38446	0.04	1.2633	3.4567	0.00042414	0.037	0.20033	0.1847	-7.7655	-3.2968	-1.6078	-1.43652	0.17835	15.559	84.237	15.587	84.388	0.04	1.2667	1.9567	2.1841e-05	0.0035883	0.012392	0.28955	-10.732	-5.6301	-4.3907	-4.13503	0.13646	22.419	77.427	22.45	77.533	0.27435	0.60537	2.2066	0.45718	1.0905	0.99516	0.16125
45.783	0.24678	0.539021	0.14587	0.04	1.13	2.8233	1.1571e-06	0.010739	0.010267	1.046	-13.67	-4.5339	-4.5788	-3.86289	0.0055082	51.12	48.874	51.123	48.876	0.0033333	0.73	2.1367	2.853e-07	0.0052882	0.0058576	0.9028	-15.07	-5.2423	-5.14	-4.49667	0.0025596	47.444	52.552	47.445	52.554	0.1049	0.28387	2.706	0.56189	0.85488	0.80033	0.22723
51.4	0.37615	0.731809	0.21374	0.04	0.24333	3.6067	0.005781	0.08468	0.025748	3.2888	-5.1532	-2.4689	-3.6594	-2.15236	4.9739	72.857	22.153	76.671	23.313	0.04	0.25667	3.66	7.8072e-05	0.029309	0.032956	0.88935	-9.4579	-3.5299	-3.4126	-2.7751	0.12519	46.996	52.844	47.055	52.91	0.15249	0.47905	3.1415	0.52029	0.83723	0.93018	1.3939
38.981	0.26502	0.67987	0.17291	0.04	1.0633	3.21	0.00013356	0.0054724	0.05515	0.099227	-8.921	-5.208	-2.8977	-2.80089	0.21982	9.007	90.772	9.0269	90.972	0.04	0.99333	3.16	5.4317e-09	3.9526e-05	0.0017893	0.02209	-19.031	-10.139	-6.3259	-6.30408	0.000297	2.1613	97.838	2.1613	97.839	0.12408	0.31873	2.5687	0.40212	0.60543	1.0513	0.22487
45.6373	0.307877	0.684956	0.199766	0.04	0.81666	3.165	0.00139015	0.0285076	0.0670232	1.01147	-8.24173	-3.96273	-3.27592	-2.68805	1.55721	36.5507	61.8563	37.4915	62.4725	0.0338889	0.761122	2.97667	3.72777e-05	0.00776772	0.0115509	0.563068	-12.6319	-5.91767	-4.84263	-4.42341	0.182166	31.9976	67.8038	32.0482	67.9357	0.142906	0.37954	2.92338	0.505598	0.86276	0.970193	0.589092
5.05141	0.110756	0.25911	0.104842	0	0.478581	0.730956	0.00220282	0.029649	0.0738101	1.21686	2.93884	0.974803	1.22722	0.97868	1.98602	26.1244	27.6558	27.374	27.3512	0.0149691	0.416941	0.767401	5.01164e-05	0.0107096	0.0112274	0.399243	3.83584	2.21219	0.988887	1.13532	0.302917	18.8905	18.8528	18.8848	18.8962	0.0747085	0.139926	0.838696	0.0641901	0.157252	0.246159	0.480772

## Sheet: 20 sec variability
Control
APD	SD (APD)	CoV (% of SD/mean)	RMSSD	VLF Peak (Hz)	LF Peak (Hz)	HF Peak (Hz)	VLF Power (ms2)	LF Power (ms2)	HF Power (ms2)	LF/HF Power	VLF Power (log)	LF Power (log)	HF Power (log)	Total Power (log)	VLF Power (%)	LF Power (%)	HF Power (%)	LF Power (n.u.)	HF Power (n.u.)	VLF Peak (Hz)	LF Peak (Hz)	HF Peak (Hz)	VLF Power (ms2)	LF Power (ms2)	HF Power (ms2)	LF/HF Power	VLF Power (log)	LF Power (log)	HF Power (log)	Total Power (log)	VLF Power (%)	LF Power (%)	HF Power (%)	LF Power (n.u.)	HF Power (n.u.)	SD1	SD2	SD2/SD1	ApEn	SampEn	alpha1	alpha2
30.276	0.76594	2.52986	0.43151	0.04	1.5	1.9	0.00046961	0.096851	0.44056	0.21983	-7.6636	-2.3346	-0.8197	-0.620119	0.087302	18.005	81.902	18.021	81.974	0.04	1.5	1.7667	0.0013748	0.077145	0.33802	0.22823	-6.5894	-2.5621	-1.0847	-0.875773	0.33004	18.52	81.145	18.581	81.413	0.30618	1.0353	3.3812	0.5062	0.55096	1.4858	0.36991
33.928	0.25247	0.744135	0.058462	0.04	0.29333	1.5	0.0019823	0.0921	0.0035635	25.845	-6.2235	-2.3849	-5.637	-2.32641	2.0301	94.32	3.6494	96.275	3.725	0.04	1.2667	2.5133	0.00067994	0.05841	0.0033663	17.352	-7.2935	-2.8403	-5.6939	3.0628	1.0886	93.515	5.3894	94.544	5.4487	0.041472	0.35391	8.5336	0.51941	0.56181	2.0113	1.018
35.729	0.14111	0.394945	0.08722	0.04	1.35	1.5	0.00015334	0.009198	0.0049062	1.8748	-8.7828	-4.6888	-5.3173	-4.25047	1.0754	64.508	34.409	65.21	34.783	0.04	1.3567	2.68	0.00015843	0.0068905	0.0042852	1.608	-8.7502	-4.9776	-5.4526	-4.47994	1.3976	60.788	37.804	61.65	38.34	0.061953	0.18284	2.9514	0.72661	1.0598	1.2889	0.59829
41.154	0.2237	0.543568	0.11698	0.04	1.22	2.48	0.00016404	0.026599	0.023926	1.1117	-8.7154	-3.6269	-3.7328	-2.98205	0.32353	52.46	47.188	52.631	47.342	0.04	1.2433	2.5467	5.0526e-05	0.024512	0.018343	1.3363	-9.893	-3.7086	-3.9985	-3.14875	0.11771	57.104	42.733	57.171	42.783	0.08299	0.3019	3.6378	0.46834	0.49653	1.466	0.64146
53.343	0.18881	0.353955	0.095922	0.04	0.12333	3.2933	0.0035973	0.033364	0.012322	2.7076	-5.6276	-3.4003	-4.3963	-3.01017	7.2988	67.695	25.002	73.025	26.97	0.04	0.13	2.8	0.0013079	0.020619	0.0090637	2.2749	-6.6393	-3.8815	-4.7035	-3.47407	4.2195	66.519	29.24	69.449	30.528	0.06804	0.25633	3.7673	0.71449	1.0811	1.2791	0.83386
41.951	0.29633	0.706372	0.10467	0.04	0.18333	4.6933	0.00032865	0.044974	0.002925	15.376	-8.0205	-3.1017	-5.8345	-3.03182	0.68143	93.251	6.0647	93.89	6.1064	0.04	0.30667	4.91	0.0037894	0.081768	0.0034286	23.848	-5.5756	-2.5039	-5.6756	-2.41928	4.2582	91.884	3.8528	95.97	4.0242	0.074337	0.40944	5.508	0.72913	0.79073	1.4105	1.3799
39.3968	0.311393	0.878805	0.149127	0.04	0.778332	2.5611	0.00111587	0.0505143	0.0813671	7.85582	-7.50557	-3.2562	-4.2896	-2.70351	1.91609	65.0398	33.0358	66.5087	33.4834	0.04	0.967228	2.86945	0.00122683	0.0448908	0.0627511	7.77457	-7.45683	-3.41233	-4.4348	-1.88917	1.90194	64.7217	33.3607	66.2275	33.7561	0.105829	0.423287	4.62988	0.610697	0.756822	1.49027	0.806903
8.13213	0.228921	0.824114	0.139738	0	0.642022	1.24723	0.00139843	0.0360007	0.176147	10.4521	1.3081	0.876688	1.87723	1.19626	2.72391	28.3939	29.1397	29.0639	29.0605	0	0.589698	1.06317	0.00137255	0.0317221	0.134975	10.1662	1.58709	0.962634	1.76899	2.70705	1.87047	27.4888	28.4992	28.5306	28.5286	0.0991452	0.309835	2.10309	0.124703	0.263159	0.269662	0.356502
0.1 mM
APD	SD (APD)	CoV (% of SD/mean)	RMSS	VLF Peak (Hz)	LF Peak (Hz)	HF Peak (Hz)	VLF Power (ms2)	LF Power (ms2)	HF Power (ms2)	LF/HF Power	VLF Power (log)	LF Power (log)	HF Power (log)	Total Power (log)	VLF Power (%)	LF Power (%)	HF Power (%)	LF Power (n.u.)	HF Power (n.u.)	VLF Peak (Hz)	LF Peak (Hz)	HF Peak (Hz)	VLF Power (ms2)	LF Power (ms2)	HF Power (ms2)	LF/HF Power	VLF Power (log)	LF Power (log)	HF Power (log)	Total Power (log)	VLF Power (%)	LF Power (%)	HF Power (%)	LF Power (n.u.)	HF Power (n.u.)	SD1	SD2	SD2/SD1	ApEn	SampEn	alpha1	alpha2
41.624	0.28389	0.682034	0.064657	0.04	0.086667	3.79	0.0070762	0.05041	0.0071579	7.0425	-4.951	-2.9876	-4.9395	-2.73886	10.945	77.969	11.071	87.551	12.432	0.04	0.17	3.7833	0.0012514	0.056161	0.0043704	12.85	-6.6835	-2.8795	-5.4329	-2.78413	2.0254	90.899	7.0738	92.778	7.22	0.045915	0.39094	8.5145	0.55765	0.60685	1.8311	1.6178
33.744	0.38008	1.12636	0.155	0.04	1.49	1.5	7.6084e-05	0.047942	0.060452	0.79306	-9.4837	-3.0378	-2.8059	-2.22128	0.070085	44.162	55.685	44.193	55.724	0.04	1.4467	3.99	4.1801e-05	0.046169	0.042482	1.0868	-10.083	-3.0754	-3.1587	-2.42258	0.046258	51.092	47.012	51.115	47.033	0.1101	0.51933	4.7167	0.57659	0.71698	1.3618	0.37109
33.905	0.31143	0.918537	0.11858	0.04	1.3	3.99	0.0017131	0.07585	0.029125	2.6042	-6.3695	-2.579	-3.5361	-2.23785	1.6037	71.009	27.267	72.167	27.711	0.04	1.2967	3.9367	0.00021672	0.025887	0.016602	1.5592	-8.4369	-3.654	-4.0982	-3.15342	0.50652	60.503	38.803	60.811	39.001	0.084116	0.43305	5.1483	0.46042	0.51893	1.802	0.56847
45.714	0.39963	0.874196	0.10176	0.04	0.19333	2.97	0.0097577	0.20665	0.016746	12.34	-4.6297	-1.5767	-4.0896	-1.45606	4.1851	88.632	7.1823	92.503	7.496	0.04	0.2	2.9767	0.002292	0.14138	0.0091436	15.462	-6.0783	-1.9563	-4.6947	-1.87852	1.4998	92.514	5.9831	93.923	6.0742	0.072218	0.56161	7.7766	0.62197	0.75087	1.6862	1.405
50.486	1.2886	2.55239	0.31034	0.04	0.14333	2.1067	0.17222	1.4166	0.14507	9.765	-1.759	0.34824	-1.9306	0.550367	9.9325	81.7	8.3666	90.71	9.2893	0.04	0.16	2.0833	0.072747	4.1968	0.11246	37.318	-2.6208	1.4343	-2.1852	1.47751	1.6601	95.771	2.5663	97.388	2.6097	0.22108	1.7639	7.9786	0.50373	0.49754	1.5841	1.6798
44.875	2.8022	6.24446	1.7702	0.04	1.39	3.2667	0.012327	1.7937	4.3889	0.40869	-4.3959	0.58427	1.4791	1.82373	0.19897	28.951	70.838	29.008	70.979	0.04	1.5	3.24	0.012036	1.1583	3.5768	0.32383	-4.4198	0.14693	1.2745	1.55754	0.25344	24.389	75.315	24.451	75.507	1.2565	3.4891	2.7768	0.68544	0.84293	1.2175	0.58164
41.7247	0.910972	2.06633	0.42009	0.04	0.767221	2.93723	0.0338617	0.598525	0.774575	5.49224	-5.2648	-1.54143	-2.6371	-1.04666	4.48923	65.4038	30.0683	69.3553	30.6052	0.04	0.795567	3.335	0.0147642	0.937449	0.626976	11.4333	-6.38705	-1.664	-3.0492	-1.2006	0.998586	69.1947	29.4589	70.0777	29.5742	0.298321	1.19299	6.15192	0.567633	0.655683	1.58045	1.0373
6.74461	1.00153	2.15552	0.666887	0	0.689327	0.969595	0.0679415	0.790951	1.77136	4.97629	2.55213	1.64303	2.2667	1.82315	4.85098	23.5561	27.1362	26.8025	26.7882	0	0.681368	0.734329	0.028761	1.65577	1.44566	14.2564	2.687	2.0196	2.40595	2.14725	0.830357	28.7471	29.2357	29.5195	29.2662	0.473332	1.23865	2.28108	0.080733	0.137095	0.246027	0.592664
0.5 mM
APD	SD (APD)	CoV (% of SD/mean)	RMSS	VLF Peak (Hz)	LF Peak (Hz)	HF Peak (Hz)	VLF Power (ms2)	LF Power (ms2)	HF Power (ms2)	LF/HF Power	VLF Power (log)	LF Power (log)	HF Power (log)	Total Power (log)	VLF Power (%)	LF Power (%)	HF Power (%)	LF Power (n.u.)	HF Power (n.u.)	VLF Peak (Hz)	LF Peak (Hz)	HF Peak (Hz)	VLF Power (ms2)	LF Power (ms2)	HF Power (ms2)	LF/HF Power	VLF Power (log)	LF Power (log)	HF Power (log)	Total Power (log)	VLF Power (%)	LF Power (%)	HF Power (%)	LF Power (n.u.)	HF Power (n.u.)	SD1	SD2	SD2/SD1	ApEn	SampEn	alpha1	alpha2
39.222	0.62426	1.59161	0.094987	0.04	0.19333	1.69	0.033087	0.5143	0.021163	24.302	-3.4086	-0.66496	-3.8555	-0.564666	5.8196	90.458	3.7223	96.047	3.9523	0.04	0.22667	1.6267	0.003681	0.294	0.01429	20.574	-5.6046	-1.2242	-4.2482	-1.16485	1.1799	94.238	4.5805	95.364	4.6352	0.067635	0.87949	13.003	0.33221	0.28282	1.8837	1.5447
42.172	0.38704	0.917765	0.2314	0.04	0.24	3.82	0.00068676	0.03936	0.049409	0.79662	-7.2835	-3.235	-3.0076	-2.41401	0.76736	43.98	55.208	44.32	55.634	0.04	0.23667	3.8333	0.00024881	0.023999	0.052628	0.456	-8.2988	-3.7298	-2.9445	3.0628	0.32346	31.199	68.419	31.3	68.641	0.16488	0.45323	2.7489	0.73521	0.90604	0.69151	0.75198
47.534	0.40368	0.849245	0.13438	0.04	0.13	2.2367	0.012124	0.11137	0.026089	4.2687	-4.4126	-2.1949	-3.6462	-1.8999	8.1051	74.453	17.441	81.02	18.98	0.04	0.16333	2.1933	0.0089492	0.20437	0.023358	8.7496	-4.7162	-1.5878	-3.7568	-1.44106	3.7811	86.348	9.8688	89.741	10.257	0.095434	0.55696	5.836	0.6638	0.82013	1.3326	0.68053
36.036	1.1763	3.26424	0.33862	0.04	0.27667	2.4	0.015456	1.5613	0.26716	5.8442	-4.1698	0.44553	-1.3199	0.611892	0.83808	84.661	14.486	85.377	14.609	0.04	0.28	2.4	0.0046574	0.67506	0.164	4.1163	-5.3693	-0.39296	-1.8079	-0.169938	0.55192	79.996	19.434	80.44	19.542	0.24109	1.6002	6.6376	0.30495	0.15952	1.2669	1.254
33.071	0.33321	1.00756	0.076647	0.04	0.25667	1.7367	0.0015578	0.043204	0.013832	3.1234	-6.4645	-3.1418	-4.2808	-2.83713	2.6587	73.734	23.607	75.748	24.252	0.04	0.68	1.7867	0.00077187	0.040045	0.01298	3.0851	-7.1667	-3.2177	-4.3443	-2.92254	1.4348	74.437	24.128	75.52	24.479	0.054399	0.4696	8.6325	0.49897	0.56113	1.7245	1.7427
49.404	0.88236	1.78601	0.51819	0.04	1.02	3.4833	0.0013885	0.43461	0.62442	0.69602	-6.5795	-0.8333	-0.47093	0.0586636	0.13094	40.985	58.884	41.038	58.961	0.0033333	0.90333	3.5067	0.0017951	0.30012	0.3305	0.90808	-6.3227	-1.2036	-1.1071	-0.458209	0.28384	47.455	52.258	47.59	52.407	0.36757	1.1956	3.2526	0.50491	0.53633	1.3972	0.38762
41.2398	0.634475	1.5694	0.232371	0.04	0.352778	2.56112	0.0107167	0.450691	0.167012	6.50516	-5.38642	-1.60407	-2.76349	-1.17419	3.0533	68.0452	28.8914	70.5917	29.398	0.0338889	0.415	2.55778	0.00335056	0.256266	0.099626	6.31485	-6.24638	-1.89268	-3.0348	-0.515632	1.25917	68.9455	29.7814	69.9925	29.9935	0.165168	0.85918	6.6851	0.506675	0.544328	1.38274	1.06025
6.40344	0.334777	0.914199	0.17071	0	0.331055	0.894977	0.0126204	0.581057	0.243999	8.94356	1.58271	1.48664	1.52796	1.40789	3.22496	20.8001	22.7691	22.6519	22.6429	0.0149691	0.302498	0.910672	0.0032203	0.237541	0.126698	7.59046	1.31056	1.29572	1.337	1.99995	1.32093	24.4191	25.1741	25.1889	25.1722	0.121141	0.462732	3.78701	0.17211	0.291106	0.415139	0.534718
1 mM
APD	SD (APD)	CoV (% of SD/mean)	RMSS	VLF Peak (Hz)	LF Peak (Hz)	HF Peak (Hz)	VLF Power (ms2)	LF Power (ms2)	HF Power (ms2)	LF/HF Power	VLF Power (log)	LF Power (log)	HF Power (log)	Total Power (log)	VLF Power (%)	LF Power (%)	HF Power (%)	LF Power (n.u.)	HF Power (n.u.)	VLF Peak (Hz)	LF Peak (Hz)	HF Peak (Hz)	VLF Power (ms2)	LF Power (ms2)	HF Power (ms2)	LF/HF Power	VLF Power (log)	LF Power (log)	HF Power (log)	Total Power (log)	VLF Power (%)	LF Power (%)	HF Power (%)	LF Power (n.u.)	HF Power (n.u.)	SD1	SD2	SD2/SD1	ApEn	SampEn	alpha1	alpha2
41.166	0.23241	0.564568	0.10906	0.04	1.15	3.4267	5.88e-05	0.038689	0.018822	2.0556	-9.7414	-3.2522	-3.9728	-2.85476	0.10214	67.204	32.694	67.273	32.727	0.04	1.1733	2.3333	7.8254e-05	0.030402	0.014164	2.1465	-9.4555	-3.4933	-4.2571	-3.10903	0.17528	68.096	31.725	68.216	31.78	0.077377	0.31872	4.119	0.4387	0.50251	1.7411	0.41995
37.095	0.35956	0.969295	0.065861	0.04	0.16333	1.53	0.0086544	0.08653	0.015594	5.549	-4.7497	-2.4473	-4.1609	-2.20022	7.8124	78.111	14.077	84.73	15.27	0.04	0.23667	1.5467	0.0016274	0.10107	0.0087759	11.516	-6.4208	-2.292	-4.7357	3.0628	1.4599	90.663	7.8725	92.006	7.9891	0.046798	0.5067	10.827	0.45163	0.48703	1.8275	1.5026
33.452	0.23899	0.714427	0.057042	0.04	0.18333	1.6867	0.0040654	0.042753	0.011827	3.615	-5.5052	-3.1523	-4.4374	-2.83625	6.9321	72.9	20.166	78.33	21.668	0.04	0.21333	1.6933	0.00016136	0.2821	0.0087979	32.064	-8.7319	-1.2655	-4.7332	-1.23423	0.05544	96.922	3.0227	96.976	3.0244	0.040636	0.33255	8.1837	0.5321	0.54948	1.7923	1.2552
40.924	0.17311	0.423004	0.039102	0.04	0.17667	1.5	0.0015872	0.025312	0.0025768	9.8232	-6.4458	-3.6765	-5.9612	-3.52418	5.3846	85.873	8.7418	90.76	9.2394	0.04	0.19333	3.7467	0.00018934	0.15496	0.0021487	72.118	-8.572	-1.8646	-6.1429	-1.84961	0.12037	98.513	1.366	98.632	1.3677	0.027867	0.24083	8.6419	0.55626	0.62245	1.5051	1.7228
44.455	0.11719	0.263615	0.049326	0.04	1.34	1.5	0.00046526	0.011111	0.0036169	3.072	-7.6729	-4.4998	-5.6221	-4.18691	3.0615	73.115	23.8	75.424	24.552	0.04	1.3233	2.4233	5.5706e-05	0.00853	0.0026362	3.2357	-9.7954	-4.7642	-5.9384	-4.48989	0.49636	76.004	23.49	76.383	23.607	0.034991	0.16246	4.643	0.60478	0.76239	1.4134	0.74674
36.244	1.6952	4.67719	0.41107	0.04	0.26	2.0867	0.0033938	1.7961	0.25817	6.9571	-5.6858	0.58564	-1.3541	0.721571	0.16492	87.284	12.546	87.429	12.567	0.04	0.32	2.0733	0.014208	1.6936	0.26693	6.3449	-4.254	0.52688	-1.3208	0.680436	0.71939	85.755	13.516	86.377	13.613	0.29223	2.3745	8.1255	0.28433	0.17507	1.5551	1.0436
38.8893	0.46941	1.26868	0.12191	0.04	0.545555	1.95502	0.00303748	0.333416	0.0517678	5.17865	-6.63347	-2.74041	-4.25142	-2.48012	3.90961	77.4145	18.6708	80.6577	19.3372	0.04	0.576655	2.30277	0.00272001	0.378444	0.0505755	21.2375	-7.8716	-2.19212	-4.52135	-1.15659	0.504457	85.9922	13.4987	86.4317	13.5635	0.0866498	0.65596	7.42335	0.477967	0.516488	1.63908	1.11515
4.00204	0.605928	1.68736	0.143704	0	0.546153	0.754971	0.00317256	0.717015	0.101321	2.88126	1.81629	1.76362	1.63199	1.70877	3.34011	7.90644	8.74523	8.67699	8.67475	0	0.524189	0.786911	0.00566032	0.651731	0.106086	27.2429	2.12755	1.82633	1.73445	2.70507	0.532284	11.9845	12.0052	12.0324	12.03	0.102155	0.849689	2.56086	0.113906	0.195148	0.170482	0.482311
2 mM
APD	SD (APD)	CoV (% of SD/mean)	RMSS	VLF Peak (Hz)	LF Peak (Hz)	HF Peak (Hz)	VLF Power (ms2)	LF Power (ms2)	HF Power (ms2)	LF/HF Power	VLF Power (log)	LF Power (log)	HF Power (log)	Total Power (log)	VLF Power (%)	LF Power (%)	HF Power (%)	LF Power (n.u.)	HF Power (n.u.)	VLF Peak (Hz)	LF Peak (Hz)	HF Peak (Hz)	VLF Power (ms2)	LF Power (ms2)	HF Power (ms2)	LF/HF Power	VLF Power (log)	LF Power (log)	HF Power (log)	Total Power (log)	VLF Power (%)	LF Power (%)	HF Power (%)	LF Power (n.u.)	HF Power (n.u.)	SD1	SD2	SD2/SD1	ApEn	SampEn	alpha1	alpha2
46.581	0.52826	1.13407	0.23345	0.04	0.18667	2.5767	0.0021603	0.078946	0.077453	1.0193	-6.1375	-2.539	-2.5581	-1.84163	1.3624	49.789	48.847	50.476	49.521	0.04	0.24333	1.7833	0.0012	0.81897	0.068476	11.96	-6.7254	-0.19971	-2.6813	-0.118056	0.13504	92.159	7.7056	92.283	7.716	0.16574	0.72864	4.3962	0.64833	0.96991	1.4303	0.68504
40.913	0.17846	0.436194	0.094519	0.04	0.27	3.76	0.0009208	0.038315	0.018075	2.1198	-6.9903	-3.2619	-4.0132	-2.85927	1.6065	66.849	31.536	67.941	32.051	0.04	0.25333	3.75	0.00013574	0.018006	0.0093884	1.9179	-8.9048	-4.017	-4.6683	-3.59247	0.49292	65.387	34.092	65.71	34.261	0.06707	0.24306	3.624	0.73313	1.0936	1.0804	1.2936
32.702	0.29436	0.900128	0.11629	0.0033333	1.3767	1.5	2.0607e-05	0.043151	0.028378	1.5206	-10.79	-3.1431	-3.5621	-2.63736	0.028777	60.26	39.63	60.278	39.641	0.04	1.3867	2.78	6.6713e-06	0.025534	0.016621	1.5362	-11.918	-3.6678	-4.0971	-3.16624	0.015816	60.533	39.404	60.543	39.41	0.082975	0.38297	4.6155	0.3794	0.3707	1.48	0.34008
42.035	1.5295	3.63863	0.26855	0.04	0.21333	3.18	0.14164	3.2378	0.19491	16.612	-1.9545	1.1749	-1.6352	1.27378	3.9623	90.577	5.4525	94.314	5.6774	0.04	0.24333	3.1833	0.027537	1.6767	0.11341	14.784	-3.5922	0.5168	-2.1768	0.597543	1.5149	92.239	6.239	93.658	6.335	0.19082	2.1566	11.302	0.34322	0.23516	1.5227	1.5663
47.807	0.4458	0.932499	0.20728	0.0033333	0.04	1.6033	0.009211	0.070635	0.065493	1.0785	-4.6874	-2.6502	-2.7258	-1.92869	6.3376	48.6	45.062	51.888	48.111	0.04	0.14667	3.0633	0.0055823	0.077121	0.11256	0.68519	-5.1882	-2.5624	-2.1843	-1.63341	2.8588	39.496	57.643	40.658	59.339	0.14706	0.60453	4.1108	0.67407	0.83544	1.4886	1.1956
36.459	0.14001	0.38402	0.060965	0.04	0.19333	2.27	0.00014914	0.0074214	0.013008	0.57052	-8.8106	-4.9034	-4.3422	-3.88351	0.72473	36.063	63.212	36.327	63.673	0.04	0.25333	2.2933	6.8e-05	0.0051011	0.0053042	0.96171	-9.596	-5.2783	-5.2393	-4.55893	0.64921	48.701	50.641	49.02	50.971	0.043322	0.19107	4.4105	0.59029	0.84784	1.5875	0.96235
41.0828	0.519398	1.23759	0.163509	0.0277778	0.380005	2.48167	0.0256836	0.579378	0.0662195	3.82012	-6.56172	-2.55378	-3.13943	-1.97944	2.33705	58.6897	38.9566	60.204	39.7791	0.04	0.421115	2.80887	0.00575495	0.436905	0.0542933	5.3075	-7.6541	-2.53473	-3.50785	-2.07859	0.944448	66.4192	32.6208	66.9787	33.0053	0.116164	0.717812	5.40983	0.561407	0.725442	1.43158	1.00716
5.79651	0.517033	1.21272	0.0840783	0.0189346	0.494189	0.884402	0.0569111	1.3026	0.0682192	6.28859	3.09965	2.01405	1.01593	1.75713	2.36885	18.8618	19.5011	19.7851	19.7884	0	0.474804	0.694132	0.010883	0.684641	0.0508459	6.32493	3.06458	2.27038	1.33405	2.0411	1.07691	21.9258	21.5211	21.9564	21.953	0.0596717	0.734578	2.90694	0.162052	0.343105	0.179744	0.442936
Arr hearts at baseline for 20s
APD	SD (APD)	CoV (% of SD/mean)	RMSS	VLF Peak (Hz)	LF Peak (Hz)	HF Peak (Hz)	VLF Power (ms2)	LF Power (ms2)	HF Power (ms2)	LF/HF Power	VLF Power (log)	LF Power (log)	HF Power (log)	Total Power (log)	VLF Power (%)	LF Power (%)	HF Power (%)	LF Power (n.u.)	HF Power (n.u.)	VLF Peak (Hz)	LF Peak (Hz)	HF Peak (Hz)	VLF Power (ms2)	LF Power (ms2)	HF Power (ms2)	LF/HF Power	VLF Power (log)	LF Power (log)	HF Power (log)	Total Power (log)	VLF Power (%)	LF Power (%)	HF Power (%)	LF Power (n.u.)	HF Power (n.u.)	SD1	SD2	SD2/SD1	ApEn	SampEn	alpha1	alpha2
37.732	0.28611	0.758269	0.094993	0.04	0.20667	1.5	0.0030917	0.067222	0.018976	3.5424	-5.779	-2.6998	-3.9646	-2.41587	3.46	75.227	21.236	77.924	21.997	0.04	0.22333	3.8667	0.00027431	0.040537	0.0093239	4.3476	-8.2012	-3.2055	-4.6752	-2.99303	0.54696	80.828	18.591	81.273	18.693	0.0674	0.39953	5.9276	0.5301	0.62667	1.6341	0.70506
40.913	0.17846	0.436194	0.094519	0.04	0.27	3.76	0.0009208	0.038315	0.018075	2.1198	-6.9903	-3.2619	-4.0132	-2.85927	1.6065	66.849	31.536	67.941	32.051	0.04	0.25333	3.75	0.00013574	0.018006	0.0093884	1.9179	-8.9048	-4.017	-4.6683	-3.59247	0.49292	65.387	34.092	65.71	34.261	0.06707	0.24306	3.624	0.73313	1.0936	1.0804	1.2936
32.702	0.29436	0.900128	0.11629	0.0033333	1.3767	1.5	2.0607e-05	0.043151	0.028378	1.5206	-10.79	-3.1431	-3.5621	-2.63736	0.028777	60.26	39.63	60.278	39.641	0.04	1.3867	2.78	6.6713e-06	0.025534	0.016621	1.5362	-11.918	-3.6678	-4.0971	-3.16624	0.015816	60.533	39.404	60.543	39.41	0.082975	0.38297	4.6155	0.3794	0.3707	1.48	0.34008
42.035	1.5295	3.63863	0.26855	0.04	0.21333	3.18	0.14164	3.2378	0.19491	16.612	-1.9545	1.1749	-1.6352	1.27378	3.9623	90.577	5.4525	94.314	5.6774	0.04	0.24333	3.1833	0.027537	1.6767	0.11341	14.784	-3.5922	0.5168	-2.1768	0.597543	1.5149	92.239	6.239	93.658	6.335	0.19082	2.1566	11.302	0.34322	0.23516	1.5227	1.5663
47.807	0.4458	0.932499	0.20728	0.0033333	0.04	1.6033	0.009211	0.070635	0.065493	1.0785	-4.6874	-2.6502	-2.7258	-1.92869	6.3376	48.6	45.062	51.888	48.111	0.04	0.14667	3.0633	0.0055823	0.077121	0.11256	0.68519	-5.1882	-2.5624	-2.1843	-1.63341	2.8588	39.496	57.643	40.658	59.339	0.14706	0.60453	4.1108	0.67407	0.83544	1.4886	1.1956
36.459	0.14001	0.38402	0.060965	0.04	0.19333	2.27	0.00014914	0.0074214	0.013008	0.57052	-8.8106	-4.9034	-4.3422	-3.88351	0.72473	36.063	63.212	36.327	63.673	0.04	0.25333	2.2933	6.8e-05	0.0051011	0.0053042	0.96171	-9.596	-5.2783	-5.2393	-4.55893	0.64921	48.701	50.641	49.02	50.971	0.043322	0.19107	4.4105	0.59029	0.84784	1.5875	0.96235
39.608	0.47904	1.17496	0.140433	0.0277778	0.383338	2.30222	0.0258389	0.577424	0.0564733	4.24064	-6.50197	-2.58058	-3.37385	-2.07515	2.68665	62.9293	34.3548	64.7787	35.1917	0.04	0.417782	3.1561	0.00560067	0.307167	0.0444346	4.03877	-7.90007	-3.0357	-3.84017	-2.55776	1.0131	64.5307	34.435	65.1437	34.8348	0.0997745	0.66296	5.66507	0.541702	0.668235	1.46555	1.0105
5.21431	0.525583	1.22874	0.0799418	0.0189346	0.492689	0.966671	0.0568353	1.30351	0.0704346	6.1466	3.11289	2.01489	1.01723	1.76374	2.35095	19.3145	19.953	20.2537	20.263	0	0.476369	0.592097	0.0109667	0.671388	0.0532249	5.42275	3.03421	1.9629	1.33532	1.81358	1.02696	19.6336	19.3499	19.7698	19.7732	0.0567662	0.74581	2.86709	0.15646	0.322168	0.197802	0.44009
Arr hearts immediately before arrhythmia for 20s
APD	SD (APD)	CoV (% of SD/mean)	RMSS	VLF Peak (Hz)	LF Peak (Hz)	HF Peak (Hz)	VLF Power (ms2)	LF Power (ms2)	HF Power (ms2)	LF/HF Power	VLF Power (log)	LF Power (log)	HF Power (log)	Total Power (log)	VLF Power (%)	LF Power (%)	HF Power (%)	LF Power (n.u.)	HF Power (n.u.)	VLF Peak (Hz)	LF Peak (Hz)	HF Peak (Hz)	VLF Power (ms2)	LF Power (ms2)	HF Power (ms2)	LF/HF Power	VLF Power (log)	LF Power (log)	HF Power (log)	Total Power (log)	VLF Power (%)	LF Power (%)	HF Power (%)	LF Power (n.u.)	HF Power (n.u.)	SD1	SD2	SD2/SD1	ApEn	SampEn	alpha1	alpha2
51.6	0.18269	0.35405	0.1489	0.04	1.0233	2.0167	7.3334e-05	0.015288	0.010359	1.4757	-9.5205	-4.1807	-4.5699	-3.66047	0.28506	59.427	40.269	59.597	40.384	0.0033333	0.91667	1.9433	0.001385	0.013583	0.010312	1.3173	-6.582	-4.2989	-4.5745	-3.67774	5.4771	53.715	40.778	56.828	43.141	0.10562	0.23643	2.2384	0.94131	1.6879	0.96708	0.65157
41.793	0.3312	0.792477	0.32819	0.04	0.17	3.9233	0.0034991	0.035678	0.014363	2.484	-5.6552	-3.3332	-4.2431	-2.92732	6.535	66.632	26.825	71.291	28.7	0.0033333	0.04	3.91	0.0052312	0.022711	0.036524	0.62182	-5.2531	-3.7849	-3.3098	-2.74161	8.1123	35.219	56.638	38.328	61.639	0.23279	0.40716	1.749	0.87587	1.1724	0.62164	0.81519
43.5	0.5677	1.30506	0.59195	0.04	1.14	4.5	2.1658e-05	0.082534	0.30635	0.26941	-10.74	-2.4945	-1.183	-0.944418	0.0055678	21.218	78.758	21.219	78.762	0.0033333	1.13	4.5133	0.00039973	0.05002	0.21728	0.23021	-7.8247	-2.9953	-1.5266	-1.31789	0.14931	18.683	81.158	18.711	81.279	0.41993	0.66921	1.5936	0.64097	1.0692	0.66371	0.35448
44.949	0.18579	0.413335	0.16958	0.0033333	1.0633	4.8967	1.4176e-05	0.0089055	0.010314	0.86344	-11.164	-4.7211	-4.5743	-3.95109	0.073594	46.234	53.546	46.268	53.585	0.0033333	1.0467	2.1133	8.5049e-05	0.011546	0.00759	1.5212	-9.3723	-4.4614	-4.8809	-3.95175	0.44215	60.024	39.459	60.29	39.634	0.12037	0.21576	1.7924	0.9127	1.8613	0.83029	0.52828
51.1	0.4398	0.860665	0.37419	0.0033333	0.04	4.85	0.010024	0.041863	0.058935	0.71032	-4.6028	-3.1734	-2.8313	-2.19983	9.0368	37.742	53.133	41.491	58.412	0.0033333	0.04	4.9133	0.027523	0.076985	0.057825	1.3313	-3.5927	-2.5641	-2.8503	-1.81811	16.94	47.383	35.59	57.046	42.849	0.26543	0.55758	2.1006	0.83033	1.6921	0.72417	1.0328
38.5	0.28743	0.746571	0.19031	0.04	0.20333	3.05	0.00016212	0.013767	0.050045	0.27508	-8.7272	-4.2855	-2.9948	-2.74928	0.2534	21.519	78.226	21.573	78.424	0.04	0.37	3.0633	0.00048045	0.015995	0.042373	0.37747	-7.6408	-4.1355	-3.1612	-2.83279	0.8164	27.179	72.002	27.403	72.595	0.13516	0.36636	2.7106	0.72623	1.2072	1.1071	0.8827
45.2403	0.332435	0.745359	0.30052	0.0277778	0.606655	3.87278	0.00229906	0.0330059	0.075061	1.01299	-8.40162	-3.69807	-3.3994	-2.73874	2.69824	42.1287	55.1262	43.5732	56.3778	0.00944442	0.590562	3.40942	0.00585074	0.0318067	0.061984	0.899883	-6.71093	-3.70668	-3.38388	-2.72331	5.32288	40.3672	54.2708	43.101	56.8562	0.213217	0.40875	2.03077	0.821235	1.44835	0.818998	0.710837
5.20021	0.150221	0.344134	0.169354	0.0189346	0.517882	1.14204	0.00402598	0.0275808	0.115276	0.847274	2.69928	0.834456	1.33125	1.08306	4.0209	18.9618	20.5924	20.1015	20.1042	0.0149691	0.502053	1.23936	0.0107871	0.0262608	0.0784801	0.555894	2.05199	0.764445	1.22048	1.02244	6.53694	16.0276	18.9385	17.5638	17.5953	0.120108	0.178173	0.409265	0.11608	0.336268	0.18821	0.24816

## Sheet: WO
Control 1	Control 2	Control 3	Control 4	2 mM hep 1	2 mM hep 2	2 mM hep 3	2 mM hep 4	Washout 1	Washout 2	Washout 3	Washout 4
0.03563	0.03442	0.03558	0.04403	0.03003	0.03378	0.03531	0.04977	0.03893	0.04308	0.03926	0.04637
0.03562	0.03448	0.03553	0.0447	0.02972	0.0338	0.03516	0.04947	0.03885	0.04018	0.03866	0.0465
0.03562	0.03439	0.03557	0.04468	0.02998	0.03395	0.03536	0.0496	0.03886	0.0403	0.0391	0.04647
0.03562	0.03433	0.03572	0.04472	0.02968	0.03396	0.03521	0.05064	0.0388	0.03915	0.03871	0.0465
0.03568	0.0343	0.03571	0.04476	0.03003	0.03404	0.03539	0.05047	0.03885	0.03926	0.03911	0.04642
0.03571	0.03427	0.03548	0.04475	0.0297	0.03398	0.0352	0.05024	0.03886	0.03852	0.03871	0.04704
0.03566	0.03423	0.03527	0.04476	0.02996	0.03406	0.0354	0.0501	0.03882	0.03852	0.03945	0.04647
0.03573	0.03413	0.03526	0.04473	0.02968	0.03406	0.03524	0.05102	0.03884	0.03841	0.03881	0.04658
0.03549	0.03404	0.03532	0.04476	0.03004	0.03409	0.03544	0.05018	0.03887	0.03828	0.03915	0.04647
0.03515	0.03401	0.03532	0.04482	0.02967	0.03406	0.03532	0.05034	0.03884	0.03809	0.03873	0.04649
0.0353	0.03436	0.0354	0.04473	0.03002	0.03413	0.03556	0.05062	0.03876	0.03812	0.03913	0.04648
0.03536	0.0343	0.03553	0.04481	0.0297	0.03414	0.03541	0.05147	0.03875	0.03812	0.03879	0.04661
0.03539	0.03418	0.03558	0.0448	0.02999	0.03418	0.03562	0.05132	0.03868	0.03823	0.03915	0.04647
0.03544	0.03417	0.03553	0.04483	0.02985	0.03414	0.03549	0.05102	0.03867	0.03793	0.03869	0.04623
0.03539	0.03413	0.03561	0.04475	0.02988	0.03416	0.03574	0.05138	0.03857	0.03792	0.03913	0.04598
0.03551	0.0341	0.03574	0.04483	0.02962	0.03409	0.03561	0.05171	0.03858	0.03785	0.03869	0.04621
0.03554	0.0341	0.03571	0.04476	0.02995	0.03347	0.03581	0.05173	0.03887	0.0379	0.03911	0.04624
0.03558	0.03405	0.03557	0.04483	0.02959	0.03365	0.03568	0.05103	0.03881	0.03782	0.03868	0.04633
0.03554	0.03397	0.03563	0.04475	0.02984	0.03382	0.03594	0.05104	0.03876	0.03716	0.03884	0.04626
0.0356	0.03391	0.03586	0.04475	0.02958	0.03372	0.03583	0.05173	0.03884	0.03713	0.03847	0.04638
0.03561	0.03391	0.03584	0.04467	0.0302	0.03379	0.03585	0.05178	0.03884	0.03722	0.03895	0.04637
0.03557	0.03387	0.03581	0.04408	0.02954	0.03376	0.03575	0.05088	0.03881	0.0372	0.03856	0.04697
0.03558	0.03412	0.03577	0.04463	0.02985	0.03388	0.03601	0.0513	0.0388	0.03725	0.03897	0.0462
0.03566	0.03414	0.03601	0.04481	0.02959	0.03382	0.03585	0.05202	0.03887	0.03724	0.03857	0.04651
0.03566	0.03409	0.03597	0.04479	0.02992	0.03397	0.03602	0.05136	0.03881	0.03729	0.03903	0.04626
0.03567	0.03394	0.03581	0.04478	0.02957	0.03395	0.0358	0.05097	0.03878	0.03732	0.03864	0.04632
0.03567	0.03409	0.03589	0.04473	0.02984	0.03408	0.03598	0.05123	0.03873	0.03735	0.03904	0.04622
0.03572	0.03385	0.03602	0.04477	0.02992	0.0341	0.03577	0.05221	0.03874	0.0373	0.03867	0.04631
0.03564	0.03386	0.03609	0.04478	0.02993	0.03415	0.03595	0.05202	0.03875	0.03734	0.03915	0.04539
0.0351	0.03383	0.03592	0.04486	0.0296	0.0341	0.03576	0.05102	0.03864	0.03732	0.03867	0.0459
0.03525	0.03379	0.0358	0.04467	0.02987	0.03416	0.03595	0.05142	0.03853	0.03734	0.03911	0.04568
0.03537	0.03393	0.03593	0.04479	0.0293	0.03433	0.03577	0.05211	0.03851	0.03724	0.03877	0.04576
0.03536	0.03363	0.03573	0.04477	0.02993	0.03421	0.03599	0.05212	0.03806	0.03732	0.03918	0.04579
0.03538	0.03369	0.03567	0.04481	0.02967	0.03442	0.03587	0.05119	0.03844	0.03723	0.03874	0.04591
0.03538	0.03368	0.03576	0.04469	0.02993	0.03425	0.03605	0.05163	0.03845	0.03727	0.0392	0.04582
0.03548	0.03361	0.03603	0.0448	0.02971	0.03442	0.03584	0.05212	0.03843	0.03716	0.03903	0.04573
0.03547	0.03358	0.036	0.0448	0.03007	0.03426	0.03607	0.05174	0.03839	0.03717	0.03927	0.04583
0.03551	0.03356	0.03585	0.04481	0.03022	0.03442	0.03589	0.05117	0.03843	0.03708	0.03897	0.04602
0.03552	0.03351	0.03586	0.04474	0.03011	0.03355	0.03609	0.05144	0.03851	0.03611	0.03921	0.046
0.03553	0.03347	0.03608	0.04475	0.0299	0.03371	0.0359	0.05222	0.03809	0.03646	0.03899	0.04659
0.03555	0.03373	0.03624	0.04467	0.03055	0.03383	0.03619	0.05132	0.03824	0.03686	0.03866	0.046
0.0356	0.03379	0.03599	0.0446	0.0299	0.0338	0.03581	0.05129	0.03849	0.03653	0.03845	0.04611
0.03561	0.03379	0.03599	0.04438	0.03023	0.0339	0.0362	0.05163	0.03848	0.03676	0.03897	0.04607
0.03559	0.03379	0.03629	0.04472	0.03	0.03385	0.03579	0.05176	0.03845	0.03675	0.0387	0.04617
0.03561	0.03379	0.03621	0.04475	0.0304	0.03384	0.03629	0.05196	0.038	0.03683	0.03903	0.0461
0.03559	0.03417	0.03611	0.04476	0.03006	0.03395	0.03586	0.05184	0.03825	0.03683	0.03858	0.04608
0.03565	0.03349	0.03602	0.04465	0.03037	0.03408	0.03625	0.05171	0.03832	0.03676	0.03904	0.04587
0.03564	0.03353	0.03638	0.0447	0.03014	0.03412	0.03582	0.05245	0.03837	0.0367	0.0388	0.04565
0.03538	0.03354	0.03624	0.04476	0.03042	0.03419	0.03631	0.05224	0.03831	0.03676	0.03916	0.04558
0.03494	0.03353	0.03617	0.04477	0.03009	0.03417	0.03586	0.05192	0.03836	0.03667	0.03861	0.04569
0.03528	0.03353	0.03623	0.04472	0.03049	0.03421	0.03625	0.05224	0.0384	0.03579	0.03906	0.04568
0.03537	0.03351	0.03636	0.04471	0.03026	0.03443	0.03584	0.05172	0.03837	0.03616	0.03866	0.0458
0.03535	0.03377	0.03624	0.04475	0.03062	0.03448	0.0363	0.05211	0.03839	0.03621	0.0391	0.04576
0.03546	0.03359	0.0361	0.04472	0.03025	0.03448	0.03585	0.05172	0.03842	0.03621	0.0386	0.04583
0.03542	0.03349	0.03573	0.04473	0.03051	0.03452	0.03625	0.05193	0.03843	0.03626	0.03897	0.04581
0.03545	0.03345	0.03567	0.04472	0.03029	0.03453	0.03586	0.05247	0.03839	0.03628	0.03854	0.0459
0.03546	0.03346	0.03599	0.04477	0.03057	0.03456	0.03628	0.052	0.03842	0.03628	0.03896	0.0458
0.03555	0.03344	0.03573	0.04481	0.03025	0.03457	0.0358	0.05181	0.03843	0.03625	0.03858	0.046
0.03551	0.03347	0.03591	0.04472	0.03049	0.03459	0.03621	0.05198	0.03838	0.03633	0.03893	0.04596
0.03554	0.03341	0.03609	0.04475	0.03027	0.0343	0.03582	0.05201	0.03831	0.03632	0.03866	0.04604
0.03558	0.03373	0.03618	0.04469	0.03054	0.03382	0.0362	0.05227	0.03834	0.03629	0.0389	0.04598
0.03565	0.0336	0.03595	0.04465	0.03055	0.03382	0.03572	0.05191	0.03831	0.03628	0.0384	0.04613
0.03561	0.03364	0.03602	0.044	0.03049	0.03398	0.03605	0.05208	0.0382	0.03634	0.03836	0.04609
0.03561	0.03363	0.03624	0.04471	0.03022	0.03389	0.03638	0.05287	0.03807	0.03634	0.03828	0.04612
0.03571	0.03364	0.03629	0.04474	0.03055	0.03396	0.03605	0.052	0.03813	0.03634	0.03867	0.04599
0.03575	0.03366	0.03616	0.04476	0.03029	0.0339	0.03588	0.05162	0.03819	0.0363	0.03824	0.04531
0.03571	0.03367	0.03613	0.04468	0.03048	0.03397	0.03614	0.05174	0.03821	0.03633	0.03865	0.04566
0.03572	0.03405	0.03596	0.04466	0.03026	0.03405	0.03595	0.05208	0.03822	0.03631	0.03818	0.04557
0.0358	0.03362	0.03603	0.04467	0.03054	0.03415	0.03616	0.05204	0.03825	0.03627	0.03865	0.04558
0.03563	0.03367	0.03585	0.04471	0.03024	0.03418	0.03595	0.05185	0.03827	0.03602	0.03822	0.04573
0.0353	0.0337	0.03586	0.04468	0.03047	0.03428	0.03618	0.05157	0.03831	0.03584	0.0387	0.04627
0.03544	0.03371	0.0361	0.04471	0.03019	0.03449	0.03596	0.05188	0.0383	0.03583	0.03825	0.04581
0.0355	0.03373	0.03626	0.04469	0.03048	0.03455	0.03615	0.05215	0.03859	0.03589	0.03864	0.04571
0.03559	0.03373	0.03621	0.04469	0.03022	0.03456	0.03596	0.05165	0.03857	0.03585	0.03824	0.04584
0.03563	0.0338	0.0361	0.04465	0.03046	0.03456	0.03618	0.052	0.03853	0.03594	0.03864	0.0458
0.03557	0.03375	0.03633	0.04465	0.03018	0.03459	0.03595	0.05161	0.03851	0.0359	0.03819	0.04598
0.03562	0.03396	0.03642	0.04467	0.03049	0.0346	0.03613	0.05155	0.03857	0.03592	0.03878	0.04582
0.03575	0.03343	0.0363	0.04471	0.03036	0.03464	0.03592	0.05169	0.03859	0.03574	0.03835	0.04596
0.03572	0.03349	0.0362	0.04466	0.03047	0.03466	0.03614	0.05186	0.03857	0.03582	0.03873	0.04591
0.03573	0.03368	0.03642	0.04465	0.0302	0.03465	0.03592	0.05183	0.03844	0.03578	0.03848	0.04601
0.03573	0.03365	0.03654	0.04454	0.03055	0.0343	0.03609	0.05187	0.03846	0.03577	0.03845	0.04595
0.03586	0.03361	0.03643	0.04425	0.0302	0.03397	0.03589	0.05143	0.03825	0.0358	0.03803	0.04605
0.03581	0.03355	0.03632	0.04439	0.03032	0.03403	0.03613	0.05216	0.0383	0.03583	0.03854	0.04595
0.03583	0.03374	0.03643	0.04458	0.03006	0.03394	0.03591	0.05153	0.03832	0.03576	0.03811	0.04656
0.03587	0.03372	0.03654	0.04456	0.03061	0.034	0.03607	0.05226	0.03833	0.03578	0.03855	0.04579
0.03591	0.03377	0.03648	0.04466	0.03006	0.03399	0.03589	0.05201	0.03833	0.0358	0.03812	0.04558
0.03591	0.03379	0.03632	0.04462	0.03032	0.03413	0.03611	0.05211	0.03836	0.03581	0.03853	0.04536
0.03588	0.03377	0.03652	0.04459	0.03001	0.0342	0.0359	0.05226	0.03838	0.0358	0.03804	0.04546
0.03593	0.03375	0.03655	0.04451	0.03028	0.0342	0.03609	0.05139	0.03836	0.03577	0.03849	0.04545
0.03601	0.03374	0.03651	0.04466	0.02998	0.03423	0.03589	0.05151	0.03834	0.03571	0.03807	0.04562
0.03597	0.03378	0.03608	0.04455	0.03029	0.03455	0.0361	0.05211	0.03839	0.03515	0.03844	0.04552
0.0359	0.03358	0.03591	0.04459	0.03	0.03453	0.03586	0.05196	0.03843	0.03541	0.03796	0.04562
0.03534	0.03355	0.03611	0.04462	0.03025	0.03458	0.03611	0.05181	0.03838	0.03546	0.03838	0.04558
0.03564	0.03349	0.03612	0.04478	0.03001	0.03467	0.03592	0.05171	0.03833	0.03545	0.03797	0.04615
0.03561	0.03356	0.036	0.04469	0.03029	0.03464	0.03613	0.05187	0.03833	0.03545	0.03832	0.04561
0.03564	0.03353	0.03615	0.04474	0.03002	0.03463	0.03591	0.05169	0.0384	0.03552	0.03785	0.04571
0.03574	0.03351	0.03619	0.04474	0.03045	0.03471	0.03611	0.05172	0.03838	0.03557	0.03792	0.04567
0.03573	0.03348	0.03629	0.04485	0.02997	0.03475	0.03594	0.05143	0.03826	0.03556	0.03776	0.04579
0.03574	0.0335	0.03599	0.04487	0.03031	0.03474	0.03615	0.05175	0.0382	0.03561	0.03829	0.04575
0.03581	0.03345	0.03624	0.04487	0.03003	0.03478	0.03591	0.05175	0.03818	0.03562	0.03717	0.04581
0.03586	0.03345	0.03642	0.04476	0.03072	0.03477	0.03614	0.05125	0.03802	0.03564	0.03766	0.04574
0.03587	0.0334	0.03633	0.04421	0.03002	0.03472	0.03595	0.05116	0.03807	0.03562	0.03807	0.04583
0.0359	0.03344	0.03611	0.04492	0.03031	0.03405	0.03616	0.05171	0.03807	0.03562	0.0377	0.04566
0.03582	0.03354	0.03617	0.04503	0.03004	0.03408	0.03592	0.05159	0.03812	0.03567	0.03785	0.04555
0.03588	0.03369	0.03649	0.04501	0.03056	0.0342	0.03617	0.05187	0.03805	0.03569	0.03817	0.04517
0.03596	0.03371	0.03638	0.04512	0.03002	0.03415	0.03594	0.05132	0.03815	0.03567	0.03781	0.04519
0.03572	0.03375	0.03621	0.04509	0.03031	0.03426	0.03613	0.05137	0.03818	0.03565	0.0381	0.04513
0.03595	0.03371	0.03625	0.04513	0.02999	0.03422	0.03592	0.05126	0.03828	0.03569	0.03775	0.04529
0.03599	0.03374	0.0365	0.04506	0.03032	0.03436	0.03615	0.05154	0.03814	0.03568	0.0381	0.04522
0.03605	0.03352	0.03644	0.04514	0.02998	0.03425	0.03593	0.05105	0.03821	0.03565	0.03775	0.04554
0.03581	0.03375	0.03615	0.04515	0.03029	0.03438	0.03613	0.05108	0.03824	0.03563	0.03805	0.04524
0.0358	0.03369	0.03618	0.04521	0.02995	0.03442	0.03593	0.05133	0.03823	0.03556	0.0377	0.04559
0.03588	0.0337	0.03624	0.04513	0.03023	0.03454	0.03615	0.05162	0.03816	0.0352	0.03799	0.04548
0.03557	0.03347	0.03606	0.04524	0.02998	0.03456	0.03594	0.0507	0.03821	0.03534	0.03767	0.04557
0.03563	0.0335	0.03598	0.04521	0.03029	0.03482	0.03613	0.05066	0.03834	0.03537	0.03807	0.04549
0.03567	0.03346	0.03606	0.04519	0.0301	0.03482	0.03594	0.05106	0.03812	0.03545	0.03767	0.04563
0.03576	0.03346	0.03632	0.04518	0.0302	0.03489	0.03614	0.05111	0.03812	0.03544	0.03752	0.04558
0.03579	0.03343	0.03633	0.0452	0.03	0.0349	0.03596	0.05107	0.03807	0.03549	0.03742	0.04564
0.03577	0.03341	0.03614	0.0452	0.03029	0.03489	0.03616	0.05054	0.03755	0.03551	0.03778	0.04577
0.03557	0.03338	0.03621	0.04525	0.02992	0.03494	0.03594	0.05043	0.03756	0.03535	0.03749	0.04564
0.0356	0.03333	0.03643	0.04514	0.03024	0.03495	0.03619	0.05077	0.03793	0.03535	0.03784	0.04555
0.0357	0.03334	0.03645	0.04524	0.02997	0.03495	0.03596	0.05057	0.03811	0.03531	0.03755	0.04544
0.03563	0.03329	0.03624	0.04513	0.03057	0.035	0.03616	0.05052	0.03817	0.03544	0.03789	0.0452
0.03566	0.03343	0.0363	0.04457	0.0299	0.03501	0.03598	0.05054	0.03813	0.03512	0.03761	0.04504
0.0357	0.03358	0.03654	0.04511	0.03018	0.03502	0.03601	0.05037	0.03814	0.03533	0.03794	0.04497
0.03573	0.03357	0.03684	0.04523	0.02993	0.03473	0.03574	0.05029	0.0382	0.03529	0.0376	0.04506
0.03576	0.0336	0.03634	0.04522	0.03019	0.03425	0.03591	0.05075	0.03812	0.03494	0.03803	0.04503
0.03578	0.03358	0.03641	0.04519	0.02983	0.0343	0.03572	0.05079	0.03797	0.03512	0.03776	0.04507
0.03586	0.03352	0.03665	0.04513	0.03016	0.03438	0.03655	0.05016	0.03778	0.03517	0.03799	0.04508
0.03588	0.03351	0.03668	0.04522	0.03017	0.0343	0.03587	0.05017	0.03791	0.0352	0.03767	0.04516
0.03585	0.03353	0.03642	0.04523	0.03022	0.03442	0.0362	0.05036	0.0379	0.03521	0.03802	0.04507
0.03584	0.03353	0.03659	0.04521	0.02986	0.03439	0.03598	0.05018	0.03789	0.03522	0.03764	0.04523
0.03589	0.03353	0.03673	0.04509	0.03017	0.03447	0.03628	0.05027	0.03791	0.03528	0.03798	0.04522
0.03566	0.03349	0.0367	0.04523	0.02989	0.03434	0.03602	0.04974	0.03799	0.0353	0.03768	0.04524
0.03547	0.03348	0.0365	0.0452	0.03018	0.03456	0.03605	0.04994	0.03796	0.03532	0.03803	0.04518
0.03572	0.03347	0.03639	0.04517	0.02987	0.03459	0.03605	0.04973	0.03815	0.03532	0.03763	0.04527
0.03559	0.03334	0.03651	0.04513	0.03051	0.03469	0.03635	0.03233	0.03823	0.03535	0.03796	0.04517
0.03562	0.03337	0.03644	0.04526	0.02993	0.03475	0.03611	0.04568	0.03825	0.03539	0.03727	0.04526
0.03558	0.03336	0.03623	0.04518	0.03017	0.03478	0.0364	0.00143	0.03821	0.03541	0.0378	0.04513
0.03563	0.03334	0.03632	0.04521	0.02982	0.03503	0.03615	0.08227	0.03813	0.03541	0.03746	0.04457
0.03566	0.03334	0.03654	0.04503	0.03013	0.03502	0.03637	0.0308	0.03818	0.03526	0.03781	0.04468
0.03565	0.03328	0.03665	0.04489	0.02986	0.03506	0.03617	0.03889	0.03815	0.03523	0.03755	0.04476
0.03565	0.0332	0.03645	0.04485	0.03012	0.0351	0.03641	0.00173	0.03813	0.0352	0.03794	0.04468
0.03565	0.03337	0.03641	0.04518	0.02975	0.03511	0.03619	0.00327	0.03812	0.03519	0.03759	0.04477
0.03569	0.03337	0.03666	0.04509	0.03022	0.03513	0.03644	0.02965	0.03813	0.03517	0.03794	0.0447
0.03573	0.03338	0.03673	0.04517	0.02985	0.03513	0.03619	0.03583	0.03806	0.0347	0.03765	0.04479
0.03572	0.03336	0.03665	0.04517	0.03013	0.03514	0.03647	0.03865	0.03791	0.03485	0.03806	0.04476
0.03576	0.03335	0.03647	0.04521	0.03006	0.03513	0.03626	0.03181	0.03781	0.03491	0.03772	0.04488
0.0358	0.03335	0.0368	0.04516	0.03019	0.03449	0.03651	0.00111	0.03793	0.03499	0.03807	0.0448
0.03581	0.03334	0.03689	0.04519	0.02987	0.03442	0.03625	0.03489	0.03804	0.035	0.03774	0.0451
0.03581	0.03334	0.03674	0.0452	0.03058	0.03443	0.03655	0.03279	0.03788	0.03502	0.03818	0.04507
0.03578	0.03336	0.03664	0.04516	0.02991	0.03509	0.0363	0.0027	0.03786	0.03503	0.03778	0.04523
0.03583	0.03327	0.03679	0.04517	0.03024	0.03482	0.03654	0.02993	0.0379	0.03509	0.03811	0.04509
0.03569	0.03322	0.03685	0.04521	0.02997	0.03522	0.03633	0.03722	0.03803	0.0351	0.03781	0.04518
0.03531	0.03323	0.03694	0.04518	0.0303	0.03495	0.03658	0.03541	0.03794	0.0351	0.03819	0.04512
0.03537	0.03319	0.03673	0.04518	0.02998	0.03524	0.03609	0.03751	0.03798	0.03515	0.03783	0.04568
0.03548	0.03318	0.03663	0.04524	0.03032	0.035	0.03658	0.00189	0.038	0.03522	0.03813	0.04481
0.03552	0.03312	0.03676	0.04526	0.03003	0.03508	0.03615	0.02201	0.03797	0.03522	0.0378	0.04477
